# Supplementary material for: Toxic effects of decabromodiphenyl ether (BDE-209) on human embryonic kidney cells
Source: Front Genet. 2014 May 6;5:118. doi: 10.3389/fgene.2014.00118 (PMC4018524; doi:10.3389/fgene.2014.00118)
Supplement: Figure S1 — Frequency of ambiguous nucleotide (N) at each position of read sequences. RNA-seq reads have an extreme low portion of Ns for all three samples. [file DataSheet1.ZIP]

Archive with 3 entries (3 files):
- Figure S1.pdf
- Table S1.pdf
- Table S2.xlsx
