# Supplementary material for: Toxic effects of decabromodiphenyl ether (BDE-209) on human embryonic kidney cells
Source: Front Genet. 2014 May 6;5:118. doi: 10.3389/fgene.2014.00118 (PMC4018524; doi:10.3389/fgene.2014.00118)
Supplement: Figure S1 — Frequency of ambiguous nucleotide (N) at each position of read sequences. RNA-seq reads have an extreme low portion of Ns for all three samples. [file DataSheet1.ZIP › Table S2.xlsx]

## Sheet: 0.6q.2fold
Symbol	Description	q-value	Gene_set
ADPRM	ADP-ribose/CDP-alcohol diphosphatase, manganese-dependent [Source:HGNC Symbol;Acc:30925]	0.690383	III
AGAP8	ArfGAP with GTPase domain, ankyrin repeat and PH domain 8 [Source:HGNC Symbol;Acc:23464]	0.621073	I
AGRP	agouti related protein homolog (mouse) [Source:HGNC Symbol;Acc:330]	0.621073	I
AICDA	activation-induced cytidine deaminase [Source:HGNC Symbol;Acc:13203]	0.621073243647235,0.621834796200553	I,II
AIFM2	apoptosis-inducing factor, mitochondrion-associated, 2 [Source:HGNC Symbol;Acc:21411]	0.621835	II
ALDH4A1	aldehyde dehydrogenase 4 family, member A1 [Source:HGNC Symbol;Acc:406]	0.621835	II
ALG1L	ALG1, chitobiosyldiphosphodolichol beta-mannosyltransferase-like [Source:HGNC Symbol;Acc:33721]	0.692642	II
ALKBH2	alkB, alkylation repair homolog 2 (E. coli) [Source:HGNC Symbol;Acc:32487]	0.692641577491884,0.690382884234532	II,III
ANXA1	annexin A1 [Source:HGNC Symbol;Acc:533]	0.621835	II
APOM	apolipoprotein M [Source:HGNC Symbol;Acc:13916]	0.621073243647235,0.616461621556742	I,III
AQP11	aquaporin 11 [Source:HGNC Symbol;Acc:19940]	0.616462	III
AQP3	aquaporin 3 (Gill blood group) [Source:HGNC Symbol;Acc:636]	0.621835	II
ARHGAP11B	Rho GTPase activating protein 11B [Source:HGNC Symbol;Acc:15782]	0.734194319880419,0.692641577491884	I,II
ARMC10	armadillo repeat containing 10 [Source:HGNC Symbol;Acc:21706]	0.616462	III
ARPC4	actin related protein 2/3 complex, subunit 4, 20kDa [Source:HGNC Symbol;Acc:707]	0.621073	I
ART5	ADP-ribosyltransferase 5 [Source:HGNC Symbol;Acc:24049]	0.621834796200553,0.718229010382284	II,III
ASAH2B	N-acylsphingosine amidohydrolase (non-lysosomal ceramidase) 2B [Source:HGNC Symbol;Acc:23456]	0.621073243647235,0.621834796200553	I,II
ATP5J2	ATP synthase, H+ transporting, mitochondrial Fo complex, subunit F2 [Source:HGNC Symbol;Acc:848]	0.807608370702541,0.692641577491884	I,II
ATP6V1G2	ATPase, H+ transporting, lysosomal 13kDa, V1 subunit G2 [Source:HGNC Symbol;Acc:862]	0.621835	II
AURKAIP1	aurora kinase A interacting protein 1 [Source:HGNC Symbol;Acc:24114]	0.621073	I
AZI2	5-azacytidine induced 2 [Source:HGNC Symbol;Acc:24002]	0.616462	III
BARHL2	BarH-like homeobox 2 [Source:HGNC Symbol;Acc:954]	0.694224	I
BCHE	butyrylcholinesterase [Source:HGNC Symbol;Acc:983]	0.621834796200553,0.616461621556742	II,III
BEND6	BEN domain containing 6 [Source:HGNC Symbol;Acc:20871]	0.621073	I
C10orf10	chromosome 10 open reading frame 10 [Source:HGNC Symbol;Acc:23355]	0.621073	I
C10orf111	chromosome 10 open reading frame 111 [Source:HGNC Symbol;Acc:28582]	0.621073	I
C11orf49	chromosome 11 open reading frame 49 [Source:HGNC Symbol;Acc:28720]	0.621073	I
C11orf70	chromosome 11 open reading frame 70 [Source:HGNC Symbol;Acc:28188]	0.621073	I
C12orf39	chromosome 12 open reading frame 39 [Source:HGNC Symbol;Acc:28139]	0.720217626548034,0.616461621556742	II,III
C12orf73	chromosome 12 open reading frame 73 [Source:HGNC Symbol;Acc:34450]	0.769791	II
C15orf27	chromosome 15 open reading frame 27 [Source:HGNC Symbol;Acc:26763]	0.621073243647235,0.621834796200553	I,II
C16orf13	chromosome 16 open reading frame 13 [Source:HGNC Symbol;Acc:14141]	0.621073	I
C16orf74	chromosome 16 open reading frame 74 [Source:HGNC Symbol;Acc:23362]	0.734194	I
C16orf86	chromosome 16 open reading frame 86 [Source:HGNC Symbol;Acc:33755]	0.616462	III
C19orf81	chromosome 19 open reading frame 81 [Source:HGNC Symbol;Acc:40041]	0.665718983557549,0.616461621556742	I,III
C1orf210	chromosome 1 open reading frame 210 [Source:HGNC Symbol;Acc:28755]	0.616462	III
C6ORF165	chromosome 6 open reading frame 165 [Source:HGNC Symbol;Acc:21405]	0.621835	II
C6orf57	chromosome 6 open reading frame 57 [Source:HGNC Symbol;Acc:20957]	0.788092675635277,0.78878201274498	I,II
C9orf169	chromosome 9 open reading frame 169 [Source:HGNC Symbol;Acc:30529]	0.621073243647235,0.621834796200553	I,II
CATSPER2	cation channel, sperm associated 2 [Source:HGNC Symbol;Acc:18810]	0.621835	II
CBWD6	COBW domain containing 6 [Source:HGNC Symbol;Acc:31978]	0.621835	II
CC2D2A	coiled-coil and C2 domain containing 2A [Source:HGNC Symbol;Acc:29253]	0.690383	III
CCDC146	coiled-coil domain containing 146 [Source:HGNC Symbol;Acc:29296]	0.621834796200553,0.718229010382284	II,III
CCDC151	coiled-coil domain containing 151 [Source:HGNC Symbol;Acc:28303]	0.621834796200553,0.616461621556742	II,III
CCDC39	coiled-coil domain containing 39 [Source:HGNC Symbol;Acc:25244]	0.616462	III
CCL16	chemokine (C-C motif) ligand 16 [Source:HGNC Symbol;Acc:10614]	0.621073243647235,0.667653601058074	I,II
CCL28	chemokine (C-C motif) ligand 28 [Source:HGNC Symbol;Acc:17700]	0.621073243647235,0.660274260337274	I,III
CD207	CD207 molecule, langerin [Source:HGNC Symbol;Acc:17935]	0.616462	III
CD3G	CD3g molecule, gamma (CD3-TCR complex) [Source:HGNC Symbol;Acc:1675]	0.621073	I
CD58	CD58 molecule [Source:HGNC Symbol;Acc:1688]	0.616462	III
CEACAM19	carcinoembryonic antigen-related cell adhesion molecule 19 [Source:HGNC Symbol;Acc:31951]	0.621073	I
CERS1	ceramide synthase 1 [Source:HGNC Symbol;Acc:14253]	0.731637	II
CFLAR	CASP8 and FADD-like apoptosis regulator [Source:HGNC Symbol;Acc:1876]	0.621073	I
CGREF1	cell growth regulator with EF-hand domain 1 [Source:HGNC Symbol;Acc:16962]	0.621073	I
CHEK2	checkpoint kinase 2 [Source:HGNC Symbol;Acc:16627]	0.621073243647235,0.616461621556742	I,III
CHST9	carbohydrate (N-acetylgalactosamine 4-0) sulfotransferase 9 [Source:HGNC Symbol;Acc:19898]	0.621834796200553,0.616461621556742	II,III
CITED2	Cbp/p300-interacting transactivator, with Glu/Asp-rich carboxy-terminal domain, 2 [Source:HGNC Symbol;Acc:1987]	0.616462	III
CKLF	chemokine-like factor [Source:HGNC Symbol;Acc:13253]	0.621073	I
CLDN15	claudin 15 [Source:HGNC Symbol;Acc:2036]	0.755113	II
CLVS2	clavesin 2 [Source:HGNC Symbol;Acc:23046]	0.616462	III
CMTM1	CKLF-like MARVEL transmembrane domain containing 1 [Source:HGNC Symbol;Acc:19172]	0.616462	III
CNTF	ciliary neurotrophic factor [Source:HGNC Symbol;Acc:2169]	0.621073	I
CTH	cystathionase (cystathionine gamma-lyase) [Source:HGNC Symbol;Acc:2501]	0.694224215246637,0.692641577491884	I,II
CTSO	cathepsin O [Source:HGNC Symbol;Acc:2542]	0.621835	II
CUTA	cutA divalent cation tolerance homolog (E. coli) [Source:HGNC Symbol;Acc:21101]	0.621073	I
CXCL14	chemokine (C-X-C motif) ligand 14 [Source:HGNC Symbol;Acc:10640]	0.621073	I
CXXC4	CXXC finger protein 4 [Source:HGNC Symbol;Acc:24593]	0.665718983557549,0.667653601058074	I,II
DCAF6	DDB1 and CUL4 associated factor 6 [Source:HGNC Symbol;Acc:30002]	0.616462	III
DEPDC4	DEP domain containing 4 [Source:HGNC Symbol;Acc:22952]	0.692642	II
DFNB59	deafness, autosomal recessive 59 [Source:HGNC Symbol;Acc:29502]	0.621073	I
DHPS	deoxyhypusine synthase [Source:HGNC Symbol;Acc:2869]	0.621834796200553,0.660274260337274	II,III
DHRS12	dehydrogenase/reductase (SDR family) member 12 [Source:HGNC Symbol;Acc:25832]	0.616462	III
DHRS2	dehydrogenase/reductase (SDR family) member 2 [Source:HGNC Symbol;Acc:18349]	0.616462	III
DLK2	delta-like 2 homolog (Drosophila) [Source:HGNC Symbol;Acc:21113]	0.616462	III
DMAP1	DNA methyltransferase 1 associated protein 1 [Source:HGNC Symbol;Acc:18291]	0.621073	I
DPF1	D4, zinc and double PHD fingers family 1 [Source:HGNC Symbol;Acc:20225]	0.621835	II
DPPA3	developmental pluripotency associated 3 [Source:HGNC Symbol;Acc:19199]	0.616462	III
DYNAP	dynactin associated protein [Source:HGNC Symbol;Acc:26808]	0.616462	III
E2F5	E2F transcription factor 5, p130-binding [Source:HGNC Symbol;Acc:3119]	0.621835	II
EAF2	ELL associated factor 2 [Source:HGNC Symbol;Acc:23115]	0.621073	I
EFNA2	ephrin-A2 [Source:HGNC Symbol;Acc:3222]	0.616462	III
EPCAM	epithelial cell adhesion molecule [Source:HGNC Symbol;Acc:11529]	0.621835	II
EPPIN	epididymal peptidase inhibitor [Source:HGNC Symbol;Acc:15932]	0.621073	I
EVA1B	eva-1 homolog B (C. elegans) [Source:HGNC Symbol;Acc:25558]	0.745369	I
FAM149A	family with sequence similarity 149, member A [Source:HGNC Symbol;Acc:24527]	0.616462	III
FAM159B	family with sequence similarity 159, member B [Source:HGNC Symbol;Acc:34236]	0.621835	II
FAM161B	family with sequence similarity 161, member B [Source:HGNC Symbol;Acc:19854]	0.621835	II
FBXL21	F-box and leucine-rich repeat protein 21 (gene/pseudogene) [Source:HGNC Symbol;Acc:13600]	0.621073243647235,0.621834796200553	I,II
FBXO6	F-box protein 6 [Source:HGNC Symbol;Acc:13585]	0.692642	II
FGGY	FGGY carbohydrate kinase domain containing [Source:HGNC Symbol;Acc:25610]	0.621835	II
FOXC2	forkhead box C2 (MFH-1, mesenchyme forkhead 1) [Source:HGNC Symbol;Acc:3801]	0.621835	II
FRS3	fibroblast growth factor receptor substrate 3 [Source:HGNC Symbol;Acc:16970]	0.621073243647235,0.616461621556742	I,III
G6PC3	glucose 6 phosphatase, catalytic, 3 [Source:HGNC Symbol;Acc:24861]	0.621835	II
GADD45A	growth arrest and DNA-damage-inducible, alpha [Source:HGNC Symbol;Acc:4095]	0.621073	I
GALNT3	UDP-N-acetyl-alpha-D-galactosamine:polypeptide N-acetylgalactosaminyltransferase 3 (GalNAc-T3) [Source:HGNC Symbol;Acc:4125]	0.621835	II
GEMIN7	gem (nuclear organelle) associated protein 7 [Source:HGNC Symbol;Acc:20045]	0.621835	II
GLT8D1	glycosyltransferase 8 domain containing 1 [Source:HGNC Symbol;Acc:24870]	0.621073	I
GNG3	guanine nucleotide binding protein (G protein), gamma 3 [Source:HGNC Symbol;Acc:4405]	0.621073243647235,0.660274260337274	I,III
GNGT1	guanine nucleotide binding protein (G protein), gamma transducing activity polypeptide 1 [Source:HGNC Symbol;Acc:4411]	0.621835	II
GPR137	G protein-coupled receptor 137 [Source:HGNC Symbol;Acc:24300]	0.616462	III
GPR75	G protein-coupled receptor 75 [Source:HGNC Symbol;Acc:4526]	0.734194	I
GPR89C	G protein-coupled receptor 89C [Source:HGNC Symbol;Acc:31985]	0.621835	II
GSTK1	glutathione S-transferase kappa 1 [Source:HGNC Symbol;Acc:16906]	0.721171898355755,0.83104184201034	I,II
GSTZ1	glutathione S-transferase zeta 1 [Source:HGNC Symbol;Acc:4643]	0.690383	III
HBA1	hemoglobin, alpha 1 [Source:HGNC Symbol;Acc:4823]	0.731637	II
HBA2	hemoglobin, alpha 2 [Source:HGNC Symbol;Acc:4824]	0.692642	II
HBQ1	hemoglobin, theta 1 [Source:HGNC Symbol;Acc:4833]	0.731637	II
HCAR1	hydroxycarboxylic acid receptor 1 [Source:HGNC Symbol;Acc:4532]	0.621073	I
HESX1	HESX homeobox 1 [Source:HGNC Symbol;Acc:4877]	0.621835	II
HHLA3	HERV-H LTR-associating 3 [Source:HGNC Symbol;Acc:4906]	0.665719	I
HIST1H1D	histone cluster 1, H1d [Source:HGNC Symbol;Acc:4717]	0.621073	I
HIST1H2AC	histone cluster 1, H2ac [Source:HGNC Symbol;Acc:4733]	0.694224215246637,0.770215447398428	I,III
HIST1H2AG	histone cluster 1, H2ag [Source:HGNC Symbol;Acc:4737]	0.667654	II
HIST1H2AI	histone cluster 1, H2ai [Source:HGNC Symbol;Acc:4725]	0.765818	I
HIST1H2AM	histone cluster 1, H2am [Source:HGNC Symbol;Acc:4735]	0.621073243647235,0.621834796200553	I,II
HIST1H2BD	histone cluster 1, H2bd [Source:HGNC Symbol;Acc:4747]	0.690383	III
HIST1H2BE	histone cluster 1, H2be [Source:HGNC Symbol;Acc:4753]	0.694224215246637,0.692641577491884	I,II
HIST1H2BH	histone cluster 1, H2bh [Source:HGNC Symbol;Acc:4755]	0.621834796200553,0.616461621556742	II,III
HIST1H2BN	histone cluster 1, H2bn [Source:HGNC Symbol;Acc:4749]	0.621834796200553,0.762041649162816	II,III
HIST1H2BO	histone cluster 1, H2bo [Source:HGNC Symbol;Acc:4758]	0.694224215246637,0.690382884234532	I,III
HIST1H3E	histone cluster 1, H3e [Source:HGNC Symbol;Acc:4769]	0.621073	I
HIST1H4J	histone cluster 1, H4j [Source:HGNC Symbol;Acc:4785]	0.690383	III
HIST3H2BB	histone cluster 3, H2bb [Source:HGNC Symbol;Acc:20514]	0.616462	III
HM13	histocompatibility (minor) 13 [Source:HGNC Symbol;Acc:16435]	0.616462	III
HRAS	Harvey rat sarcoma viral oncogene homolog [Source:HGNC Symbol;Acc:5173]	0.621073	I
HRASLS	HRAS-like suppressor [Source:HGNC Symbol;Acc:14922]	0.616462	III
HRK	harakiri, BCL2 interacting protein (contains only BH3 domain) [Source:HGNC Symbol;Acc:5185]	0.616462	III
HTATIP2	HIV-1 Tat interactive protein 2, 30kDa [Source:HGNC Symbol;Acc:16637]	0.616462	III
IDH3B	isocitrate dehydrogenase 3 (NAD+) beta [Source:HGNC Symbol;Acc:5385]	0.731153	III
IDNK	idnK, gluconokinase homolog (E. coli) [Source:HGNC Symbol;Acc:31367]	0.616462	III
IFT81	intraflagellar transport 81 homolog (Chlamydomonas) [Source:HGNC Symbol;Acc:14313]	0.621073243647235,0.621834796200553	I,II
IGFBP4	insulin-like growth factor binding protein 4 [Source:HGNC Symbol;Acc:5473]	0.621834796200553,0.616461621556742	II,III
IGFBP7	insulin-like growth factor binding protein 7 [Source:HGNC Symbol;Acc:5476]	0.616462	III
IL23A	interleukin 23, alpha subunit p19 [Source:HGNC Symbol;Acc:15488]	0.621073243647235,0.616461621556742	I,III
IRGM	immunity-related GTPase family, M [Source:HGNC Symbol;Acc:29597]	0.621073	I
ISG15	ISG15 ubiquitin-like modifier [Source:HGNC Symbol;Acc:4053]	0.694224215246637,0.692641577491884	I,II
KLHL41	kelch-like family member 41 [Source:HGNC Symbol;Acc:16905]	0.621073	I
KRT222	keratin 222 [Source:HGNC Symbol;Acc:28695]	0.621835	II
KRT32	keratin 32 [Source:HGNC Symbol;Acc:6449]	0.616462	III
LCAT	lecithin-cholesterol acyltransferase [Source:HGNC Symbol;Acc:6522]	0.621835	II
LDHC	lactate dehydrogenase C [Source:HGNC Symbol;Acc:6544]	0.621073243647235,0.692641577491884	I,II
LGALS1	lectin, galactoside-binding, soluble, 1 [Source:HGNC Symbol;Acc:6561]	0.694224215246637,0.616461621556742	I,III
LLGL2	lethal giant larvae homolog 2 (Drosophila) [Source:HGNC Symbol;Acc:6629]	0.621073	I
LMNA	lamin A/C [Source:HGNC Symbol;Acc:6636]	0.621834796200553,0.616461621556742	II,III
LRRC29	leucine rich repeat containing 29 [Source:HGNC Symbol;Acc:13605]	0.621835	II
LRRC4	leucine rich repeat containing 4 [Source:HGNC Symbol;Acc:15586]	0.621073	I
LYRM9	LYR motif containing 9 [Source:HGNC Symbol;Acc:27314]	0.621073	I
MAPK3	mitogen-activated protein kinase 3 [Source:HGNC Symbol;Acc:6877]	0.721172	I
MAPK8	mitogen-activated protein kinase 8 [Source:HGNC Symbol;Acc:6881]	0.616462	III
MC1R	melanocortin 1 receptor (alpha melanocyte stimulating hormone receptor) [Source:HGNC Symbol;Acc:6929]	0.621073	I
MFAP5	microfibrillar associated protein 5 [Source:HGNC Symbol;Acc:29673]	0.621073	I
MRPL43	mitochondrial ribosomal protein L43 [Source:HGNC Symbol;Acc:14517]	0.621073	I
MT1G	metallothionein 1G [Source:HGNC Symbol;Acc:7399]	0.621835	II
MTRNR2L4	MT-RNR2-like 4 [Source:HGNC Symbol;Acc:37161]	0.616462	III
MUSTN1	musculoskeletal, embryonic nuclear protein 1 [Source:HGNC Symbol;Acc:22144]	0.616462	III
N6AMT2	N-6 adenine-specific DNA methyltransferase 2 (putative) [Source:HGNC Symbol;Acc:27351]	0.773602	I
NDUFC1	NADH dehydrogenase (ubiquinone) 1, subcomplex unknown, 1, 6kDa [Source:HGNC Symbol;Acc:7705]	0.766036	II
NMI	N-myc (and STAT) interactor [Source:HGNC Symbol;Acc:7854]	0.621073	I
NMRK1	nicotinamide riboside kinase 1 [Source:HGNC Symbol;Acc:26057]	0.621073	I
NOXA1	NADPH oxidase activator 1 [Source:HGNC Symbol;Acc:10668]	0.616462	III
NPPC	natriuretic peptide C [Source:HGNC Symbol;Acc:7941]	0.692642	II
NUDT1	nudix (nucleoside diphosphate linked moiety X)-type motif 1 [Source:HGNC Symbol;Acc:8048]	0.621073	I
NUPR1	nuclear protein, transcriptional regulator, 1 [Source:HGNC Symbol;Acc:29990]	0.621835	II
OSTN	osteocrin [Source:HGNC Symbol;Acc:29961]	0.621073243647235,0.616461621556742	I,III
PARD6A	par-6 family cell polarity regulator alpha [Source:HGNC Symbol;Acc:15943]	0.621073243647235,0.621834796200553	I,II
PDCD2	programmed cell death 2 [Source:HGNC Symbol;Acc:8762]	0.616462	III
PGAM2	phosphoglycerate mutase 2 (muscle) [Source:HGNC Symbol;Acc:8889]	0.621835	II
PGBD4	piggyBac transposable element derived 4 [Source:HGNC Symbol;Acc:19401]	0.621073	I
PHF6	PHD finger protein 6 [Source:HGNC Symbol;Acc:18145]	0.621073243647235,0.621834796200553	I,II
PIKFYVE	phosphoinositide kinase, FYVE finger containing [Source:HGNC Symbol;Acc:23785]	0.621073	I
PLEKHF1	pleckstrin homology domain containing, family F (with FYVE domain) member 1 [Source:HGNC Symbol;Acc:20764]	0.621073	I
POU5F1	POU class 5 homeobox 1 [Source:HGNC Symbol;Acc:9221]	0.694224	I
PPAPDC1B	phosphatidic acid phosphatase type 2 domain containing 1B [Source:HGNC Symbol;Acc:25026]	0.621834796200553,0.762041649162816	II,III
PQBP1	polyglutamine binding protein 1 [Source:HGNC Symbol;Acc:9330]	0.621073	I
PROCA1	protein interacting with cyclin A1 [Source:HGNC Symbol;Acc:28600]	0.621835	II
PRPH	peripherin [Source:HGNC Symbol;Acc:9461]	0.621073	I
PTPN12	protein tyrosine phosphatase, non-receptor type 12 [Source:HGNC Symbol;Acc:9645]	0.621835	II
PTRH1	peptidyl-tRNA hydrolase 1 homolog (S. cerevisiae) [Source:HGNC Symbol;Acc:27039]	0.616462	III
RAB3C	RAB3C, member RAS oncogene family [Source:HGNC Symbol;Acc:30269]	0.621073243647235,0.762041649162816	I,III
RFX3	regulatory factor X, 3 (influences HLA class II expression) [Source:HGNC Symbol;Acc:9984]	0.621073	I
RGS20	regulator of G-protein signaling 20 [Source:HGNC Symbol;Acc:14600]	0.621835	II
RIPPLY2	ripply transcriptional repressor 2 [Source:HGNC Symbol;Acc:21390]	0.616462	III
RLN2	relaxin 2 [Source:HGNC Symbol;Acc:10027]	0.694224215246637,0.718229010382284	I,III
RNASE4	ribonuclease, RNase A family, 4 [Source:HGNC Symbol;Acc:10047]	0.694224	I
RNF152	ring finger protein 152 [Source:HGNC Symbol;Acc:26811]	0.621073	I
RPRML	reprimo-like [Source:HGNC Symbol;Acc:32422]	0.616462	III
S100A13	S100 calcium binding protein A13 [Source:HGNC Symbol;Acc:10490]	0.694224	I
SDSL	serine dehydratase-like [Source:HGNC Symbol;Acc:30404]	0.621835	II
SERP2	stress-associated endoplasmic reticulum protein family member 2 [Source:HGNC Symbol;Acc:20607]	0.621073243647235,0.621834796200553	I,II
SETD9	SET domain containing 9 [Source:HGNC Symbol;Acc:28508]	0.690383	III
SFTA3	surfactant associated 3 [Source:HGNC Symbol;Acc:18387]	0.621073243647235,0.660274260337274	I,III
SGPP2	sphingosine-1-phosphate phosphatase 2 [Source:HGNC Symbol;Acc:19953]	0.621834796200553,0.616461621556742	II,III
SHISA4	shisa family member 4 [Source:HGNC Symbol;Acc:27139]	0.616462	III
SLC2A10	solute carrier family 2 (facilitated glucose transporter), member 10 [Source:HGNC Symbol;Acc:13444]	0.616462	III
SLC2A6	solute carrier family 2 (facilitated glucose transporter), member 6 [Source:HGNC Symbol;Acc:11011]	0.694224	I
SLC35E4	solute carrier family 35, member E4 [Source:HGNC Symbol;Acc:17058]	0.621073	I
SLC45A3	solute carrier family 45, member 3 [Source:HGNC Symbol;Acc:8642]	0.692642	II
SNX15	sorting nexin 15 [Source:HGNC Symbol;Acc:14978]	0.621073243647235,0.616461621556742	I,III
SOSTDC1	sclerostin domain containing 1 [Source:HGNC Symbol;Acc:21748]	0.616462	III
SPATA25	spermatogenesis associated 25 [Source:HGNC Symbol;Acc:16158]	0.616462	III
SPDYC	speedy/RINGO cell cycle regulator family member C [Source:HGNC Symbol;Acc:32681]	0.690383	III
SPINK2	serine peptidase inhibitor, Kazal type 2 (acrosin-trypsin inhibitor) [Source:HGNC Symbol;Acc:11245]	0.765817638266069,0.616461621556742	I,III
SPSB2	splA/ryanodine receptor domain and SOCS box containing 2 [Source:HGNC Symbol;Acc:29522]	0.621834796200553,0.616461621556742	II,III
STAC3	SH3 and cysteine rich domain 3 [Source:HGNC Symbol;Acc:28423]	0.621073	I
STARD5	StAR-related lipid transfer (START) domain containing 5 [Source:HGNC Symbol;Acc:18065]	0.621835	II
SULT1C4	sulfotransferase family, cytosolic, 1C, member 4 [Source:HGNC Symbol;Acc:11457]	0.621835	II
SUMO1	small ubiquitin-like modifier 1 [Source:HGNC Symbol;Acc:12502]	0.694224	I
SUSD4	sushi domain containing 4 [Source:HGNC Symbol;Acc:25470]	0.621835	II
SYCE2	synaptonemal complex central element protein 2 [Source:HGNC Symbol;Acc:27411]	0.694224215246637,0.718229010382284	I,III
TAS2R14	taste receptor, type 2, member 14 [Source:HGNC Symbol;Acc:14920]	0.621073243647235,0.660274260337274	I,III
TATDN1	TatD DNase domain containing 1 [Source:HGNC Symbol;Acc:24220]	0.621073	I
TBC1D3F	TBC1 domain family, member 3F [Source:HGNC Symbol;Acc:18257]	0.621835	II
TCTEX1D2	Tctex1 domain containing 2 [Source:HGNC Symbol;Acc:28482]	0.690383	III
TFPI	tissue factor pathway inhibitor (lipoprotein-associated coagulation inhibitor) [Source:HGNC Symbol;Acc:11760]	0.694224	I
TIRAP	toll-interleukin 1 receptor (TIR) domain containing adaptor protein [Source:HGNC Symbol;Acc:17192]	0.757973	I
TMEM106C	transmembrane protein 106C [Source:HGNC Symbol;Acc:28775]	0.616462	III
TMEM121	transmembrane protein 121 [Source:HGNC Symbol;Acc:20511]	0.621073243647235,0.616461621556742	I,III
TMEM134	transmembrane protein 134 [Source:HGNC Symbol;Acc:26142]	0.765818	I
TMEM150C	transmembrane protein 150C [Source:HGNC Symbol;Acc:37263]	0.621073	I
TMEM205	transmembrane protein 205 [Source:HGNC Symbol;Acc:29631]	0.616462	III
TMEM213	transmembrane protein 213 [Source:HGNC Symbol;Acc:27220]	0.621835	II
TMEM222	transmembrane protein 222 [Source:HGNC Symbol;Acc:25363]	0.616462	III
TMIGD2	transmembrane and immunoglobulin domain containing 2 [Source:HGNC Symbol;Acc:28324]	0.621073	I
TNFRSF12A	tumor necrosis factor receptor superfamily, member 12A [Source:HGNC Symbol;Acc:18152]	0.621835	II
TOMM5	translocase of outer mitochondrial membrane 5 homolog (yeast) [Source:HGNC Symbol;Acc:31369]	0.621073243647235,0.621834796200553	I,II
TPM1	tropomyosin 1 (alpha) [Source:HGNC Symbol;Acc:12010]	0.621834796200553,0.616461621556742	II,III
TPPP3	tubulin polymerization-promoting protein family member 3 [Source:HGNC Symbol;Acc:24162]	0.621835	II
TRAPPC5	trafficking protein particle complex 5 [Source:HGNC Symbol;Acc:23067]	0.667653601058074,0.616461621556742	II,III
TSC22D3	TSC22 domain family, member 3 [Source:HGNC Symbol;Acc:3051]	0.621073	I
TSNARE1	t-SNARE domain containing 1 [Source:HGNC Symbol;Acc:26437]	0.621073	I
TTC32	tetratricopeptide repeat domain 32 [Source:HGNC Symbol;Acc:32954]	0.825959	II
U2AF1L4	U2 small nuclear RNA auxiliary factor 1-like 4 [Source:HGNC Symbol;Acc:23020]	0.694224215246637,0.692641577491884	I,II
UBE2C	ubiquitin-conjugating enzyme E2C [Source:HGNC Symbol;Acc:15937]	0.765817638266069,0.621834796200553,0.616461621556742	I,II,III
UFSP1	UFM1-specific peptidase 1 (non-functional) [Source:HGNC Symbol;Acc:33821]	0.621073243647235,0.621834796200553	I,II
UPK3B	uroplakin 3B [Source:HGNC Symbol;Acc:21444]	0.621073	I
UTS2R	urotensin 2 receptor [Source:HGNC Symbol;Acc:4468]	0.621073	I
VN1R2	vomeronasal 1 receptor 2 [Source:HGNC Symbol;Acc:19872]	0.694224	I
WNT11	wingless-type MMTV integration site family, member 11 [Source:HGNC Symbol;Acc:12776]	0.621073	I
XCL1	chemokine (C motif) ligand 1 [Source:HGNC Symbol;Acc:10645]	0.667653601058074,0.616461621556742	II,III
XCL2	chemokine (C motif) ligand 2 [Source:HGNC Symbol;Acc:10646]	0.783323313694842,0.616461621556742	II,III
ZFP36	ZFP36 ring finger protein [Source:HGNC Symbol;Acc:12862]	0.621073243647235,0.616461621556742	I,III
ZNF586	zinc finger protein 586 [Source:HGNC Symbol;Acc:25949]	0.616462	III
ZNF699	zinc finger protein 699 [Source:HGNC Symbol;Acc:24750]	0.616462	III
